# Supplementary material for: Comparison of MALDI-TOF MS instruments and databases for the identification of uncommon yeasts, Aspergillus spp. and rare filamentous fungi
Source: J Clin Microbiol. 2025 May 15;63(6):e01612-24. doi: 10.1128/jcm.01612-24 (PMC12153315; doi:10.1128/jcm.01612-24)
Supplement: Table S1 — Aggregated identification rates per species analyzed in our study. [file jcm.01612-24-s0001.xlsx]

## Sheet: Sup Table 1
Supplemental Table 1: Aggregated identification rates per species analysed in our study
	Species comprised in the database (X = Yes)				VITEK MS									VITEK MS PRIME									Microflex
	KB3.2	KB3.3	FilFungi V5	MSI-2	KB3.2			KB3.3			MSI-2			KB3.2			KB3.3			MSI-2			FilFungi V5			MSI-2
Species (nb isolates)					Genus	Species	Section	Genus	Species	Section	Genus	Species	Section	Genus	Species	Section	Genus	Species	Section	Genus	Species	Section	Genus	Species	Section	Genus	Species	Section
Alternaria alternata (1)	X	X	X	X	1/1	1/1		1/1	1/1		0/1	0/1		BS/1	BS/1		BS/1	BS/1		BS/1	BS/1		1/1	1/1		1/1	1/1
Apiotrichum montevideense (1)			X	X	1/1	0/1		1/1	0/1		0/1	0/1		1/1	0/1		1/1	0/1		0/1	0/1		1/1	1/1		1/1	1/1
Aspergillus chevalieri (1)				X	0/1	0/1	0/1	1/1	0/1	1/1	1/1	0/1	1/1	0/1	0/1	0/1	1/1	0/1	1/1	1/1	0/1	1/1	1/1	0/1	1/1	1/1	0/1	1/1
Aspergillus clavatus (3)			X	X	0/3	0/3	0/3	0/3	0/3	0/3	3/3	3/3	3/3	0/3	0/3	0/3	0/3	0/3	0/3	3/3	3/3	3/3	0/3	0/3	0/3	3/3	3/3	3/3
Aspergillus flavus (4)	X	X	X	X	4/4	4/4	4/4	4/4	4/4	4/4	4/4	4/4	4/4	4/4	4/4	4/4	4/4	4/4	4/4	4/4	4/4	4/4	2/4	0/4	0/4	4/4	4/4	4/4
Aspergillus fumigatus (3)	X	X	X	X	3/3	3/3	3/3	3/3	3/3	3/3	3/3	3/3	3/3	3/3	3/3	3/3	3/3	3/3	3/3	3/3	3/3	3/3	0/3	0/3	0/3	3/3	3/3	3/3
Aspergillus fumisynnematus (1)					1/1	0/1	1/1	1/1	0/1	1/1	1/1	0/1	1/1	1/1	0/1	1/1	1/1	0/1	1/1	1/1	0/1	1/1	1/1	0/1	0/1	1/1	0/1	1/1
Aspergillus germanicus (1)					0/1	0/1	0/1	1/1	0/1	1/1	1/1	0/1	1/1	0/1	0/1	0/1	1/1	0/1	1/1	1/1	0/1	1/1	0/1	0/1	0/1	1/1	0/1	0/1
Aspergillus hiratsukae (4)				X	0/4	0/4	0/4	0/4	0/4	0/4	4/4	4/4	4/4	1+BS/4	0+BS/4	0+BS/4	0+BS/4	0+BS/4	0+BS/4	2+BS/4	2+BS/4	2+BS/4	1/4	0/4	0/4	4/4	4/4	4/4
Aspergillus insuetus (2)				X	2/2	0/2	2/2	1/2	0/2	1/2	2/2	2/2	2/2	1+BS/2	0+BS/2	1+BS/2	1+BS/2	0+BS/2	1+BS/2	1+BS/2	1+BS/2	1+BS/2	1/2	0/2	0/2	2/2	2/2	2/2
Aspergillus latus (1)					1/1	0/1	1/1	1/1	0/1	1/1	1/1	0/1	1/1	1/1	0/1	1/1	1/1	0/1	1/1	1/1	0/1	1/1	1/1	0/1	1/1	1/1	0/1	1/1
Aspergillus luchuensis (2)				X	0/2	0/2	0/2	1/2	0/2	1/2	2/2	2/2	2/2	0/2	0/2	0/2	1/2	0/2	1/2	1/2	1/2	1/2	0/2	0/2	0/2	2/2	1/2	2/2
Aspergillus montevidensis (1)				X	0/1	0/1	0/1	1/1	0/1	1/1	1/1	1/1	1/1	0/1	0/1	0/1	1/1	0/1	1/1	1/1	1/1	1/1	0/1	0/1	0/1	1/1	1/1	1/1
Aspergillus nidulans (7)	X	X	X	X	7/7	7/7	7/7	7/7	7/7	7/7	7/7	5/7	7/7	7/7	7/7	7/7	7/7	7/7	7/7	7/7	5/7	7/7	6/7	3/7	3/7	7/7	5/7	7/7
Aspergillus niger (3)	X	X	X	X	3/3	3/3	3/3	3/3	3/3	3/3	3/3	2/3	3/3	3/3	3/3	3/3	3/3	3/3	3/3	3/3	2/3	3/3	3/3	1/3	1/3	2/3	2/3	2/3
Aspergillus ochraceus (1)	X	X	X	X	1/1	1/1	1/1	1/1	1/1	1/1	1/1	1/1	1/1	1/1	1/1	1/1	1/1	1/1	1/1	0/1	0/1	0/1	1/1	0/1	0/1	1/1	1/1	1/1
Aspergillus ostianus (1)				X	1/1	0/1	1/1	1/1	0/1	1/1	1/1	1/1	1/1	1/1	0/1	1/1	1/1	0/1	1/1	0/1	0/1	0/1	1/1	0/1	0/1	1/1	1/1	1/1
Aspergillus pseudodeflectus (1)		X		X	1/1	0/1	1/1	1/1	1/1	1/1	1/1	1/1	1/1	1/1	0/1	1/1	0/1	0/1	0/1	1/1	1/1	1/1	0/1	0/1	0/1	1/1	1/1	1/1
Aspergillus puniceus (1)				X	1/1	0/1	1/1	1/1	0/1	1/1	1/1	1/1	1/1	0/1	0/1	0/1	0/1	0/1	0/1	1/1	1/1	1/1	1/1	0/1	0/1	1/1	0/1	0/1
Aspergillus quadrilineatus (2)				X	2/2	0/2	2/2	2/2	0/2	2/2	2/2	0/2	2/2	1+BS/2	0+BS/2	1+BS/2	1+BS/2	0+BS/2	1+BS/2	1+BS/2	0+BS/2	1+BS/2	2/2	0/2	2/2	2/2	0/2	2/2
Aspergillus spinulosporus (1)				X	1/1	0/1	1/1	1/1	0/1	1/1	1/1	1/1	1/1	BS/1	BS/1	BS/1	BS/1	BS/1	BS/1	BS/1	BS/1	BS/1	1/1	0/1	1/1	1/1	0/1	1/1
Aspergillus sydowii (3)	X	X	X	X	3/3	3/3	3/3	3/3	3/3	3/3	3/3	2/3	3/3	2+BS/3	2+BS/3	2+BS/3	2+BS/3	2+BS/3	2+BS/3	2+BS/3	2+BS/3	2+BS/3	3/3	2/3	2/3	3/3	1/3	3/3
Aspergillus terreus (3)	X	X	X	X	3/3	3/3	3/3	3/3	3/3	3/3	3/3	2/3	3/3	3/3	3/3	3/3	3/3	3/3	3/3	3/3	2/3	3/3	3/3	1/3	1/3	3/3	2/3	3/3
Aspergillus tubingensis (5)				X	5/5	0/5	5/5	5/5	0/5	5/5	5/5	5/5	5/5	4+BS/5	0+BS/5	4+BS/5	4+BS/5	0+BS/5	4+BS/5	4+BS/5	4+BS/5	4+BS/5	0/5	0/5	0/5	4/5	4/5	4/5
Aspergillus udagawae (1)				X	0/1	0/1	0/1	1/1	0/1	1/1	1/1	1/1	1/1	0/1	0/1	0/1	0/1	0/1	0/1	1/1	0/1	1/1	0/1	0/1	0/1	0/1	0/1	0/1
Aspergillus unguis (1)	X	X		X	1/1	1/1	1/1	1/1	1/1	1/1	1/1	1/1	1/1	1/1	1/1	1/1	1/1	1/1	1/1	1/1	1/1	1/1	0/1	0/1	0/1	1/1	1/1	1/1
Aspergillus ustus (2)	X	X	X	X	1/2	1/2	1/2	2/2	2/2	2/2	2/2	0/2	2/2	1/2	1/2	1/2	2/2	2/2	2/2	2/2	0/2	2/2	2/2	0/2	0/2	2/2	0/2	2/2
Aspergillus welwitschiae (5)				X	5/5	0/5	5/5	5/5	0/5	5/5	4/5	3/5	4/5	5/5	0/5	5/5	5/5	0/5	5/5	4/5	1/5	4/5	1/5	0/5	1/5	5/5	2/5	5/5
Aspergillus westerdijkiae (1)	X	X	X	X	1/1	1/1	1/1	1/1	1/1	1/1	1/1	1/1	1/1	1/1	1/1	1/1	1/1	1/1	1/1	1/1	1/1	1/1	0/1	0/1	0/1	1/1	1/1	1/1
Bjerkandera adusta (1)	X	X		X	1/1	1/1		1/1	1/1		1/1	1/1		1/1	1/1		1/1	1/1		1/1	1/1		0/1	0/1		1/1	1/1
Candida auris (7)	X	X	X	X	5+2BS/7	5+2BS/7		5+2BS/7	5+2BS/7		5+2BS/7	5+2BS/7		5+2BS/7	5+2BS/7		5+2BS/7	5+2BS/7		5+2BS/7	5+2BS/7		5/7	2/7		7/7	7/7
Candida catenulata (1)	X	X	X	X	1/1	1/1		1/1	1/1		1/1	1/1		1/1	1/1		1/1	1/1		1/1	1/1		1/1	1/1		1/1	1/1
Candida colliculosa (1)	X	X	X	X	1/1	1/1		1/1	1/1		1/1	1/1		1/1	1/1		1/1	1/1		0/1	0/1		1/1	1/1		1/1	1/1
Candida dubliniensis (3)	X	X	X	X	2+BS/3	2+BS/3		2+BS/3	2+BS/3		2+BS/3	2+BS/3		3BS/3	3BS/3		3BS/3	3BS/3		3BS/3	3BS/3		3/3	3/3		3/3	3/3
Candida duobushaemulonii (1)	X	X	X		1/1	1/1		1/1	1/1		0/1	0/1		BS/1	BS/1		BS/1	BS/1		BS/1	BS/1		1/1	1/1		0/1	0/1
Candida magnoliae (1)	X	X	X		1/1	1/1		1/1	1/1		0/1	0/1		1/1	1/1		1/1	1/1		0/1	0/1		1/1	0/1		0/1	0/1
Candida metapsilosis (2)	X	X	X	X	2/2	2/2		2/2	2/2		1/2	1/2		1+BS/2	1+BS/2		1+BS/2	1+BS/2		1+BS/2	1+BS/2		1/2	1/2		2/2	2/2
Candida nivariensis (1)	X	X	X	X	1/1	1/1		1/1	1/1		1/1	0/1		1/1	1/1		1/1	1/1		0/1	0/1		1/1	1/1		1/1	1/1
Candida orthopsilosis (2)	X	X	X	X	2/2	2/2		2/2	2/2		1/2	1/2		2BS/2	2BS/2		2BS/2	2BS/2		2BS/2	2BS/2		2/2	0/2		2/2	2/2
Candida palmioleophila (1)	X	X	X	X	1/1	1/1		1/1	1/1		1/1	1/1		1/1	1/1		1/1	1/1		1/1	1/1		1/1	1/1		1/1	1/1
Candida pelliculosa (1)	X	X	X	X	1/1	1/1		1/1	1/1		0/1	0/1		1/1	1/1		1/1	1/1		1/1	1/1		1/1	0/1		1/1	1/1
Candida pseudoglaebosa (1)					0/1	0/1		0/1	0/1		0/1	0/1		BS/1	BS/1		BS/1	BS/1		BS/1	BS/1		0/1	0/1		0/1	0/1
Candida pulcherrima (1)	X	X	X	X	1/1	1/1		1/1	1/1		0/1	0/1		1/1	1/1		1/1	1/1		1/1	0/1		1/1	1/1		1/1	0/1
Candida sphaerica (1)	X	X	X	X	1/1	1/1		1/1	1/1		1/1	1/1		1/1	1/1		1/1	1/1		0/1	0/1		1/1	1/1		1/1	1/1
Chaetomium elatum (2)					1+BS/2	0+BS/2		1+BS/2	1+BS/2		1+BS/2	1+BS/2		2BS/2	2BS/2		2BS/2	2BS/2		2BS/2	2BS/2		1/2	0/2		1/2	0/2
Cryptococcus gattii (1)	X	X	X	X	1/1	1/1		1/1	1/1		0/1	0/1		1/1	1/1		1/1	1/1		0/1	0/1		1/1	0/1		0/1	0/1
Cryptococcus neoformans (2)	X	X	X	X	2/2	2/2		2/2	2/2		0/2	0/2		1+BS/2	1+BS/2		1+BS/2	1+BS/2		0+BS/2	0+BS/2		2/2	2/2		2/2	1/2
Curvularia eragrostidis (1)					1/1	0/1		1/1	0/1		1/1	0/1		0/1	0/1		0/1	0/1		1/1	0/1		0/1	0/1		0/1	0/1
Curvularia hominis (1)				X	1/1	0/1		1/1	0/1		1/1	0/1		1/1	0/1		1/1	0/1		1/1	0/1		1/1	0/1		1/1	0/1
Didymella pinodella (1)					0/1	0/1		0/1	0/1		1/1	0/1		0/1	0/1		1/1	0/1		1/1	0/1		1/1	0/1		1/1	0/1
Exophiala phaeomuriformis (1)	X	X		X	1/1	1/1		0/1	0/1		1/1	1/1		0/1	0/1		0/1	0/1		0/1	0/1		0/1	0/1		1/1	1/1
Fusarium keratoplasticum (2)				X	2/2	0/2		2/2	0/2		2/2	1/2		2/2	0/2		2/2	0/2		2/2	1/2		1/2	0/2		2/2	0/2
Fusarium solani (1)	X	X	X	X	1/1	1/1		1/1	1/1		1/1	1/1		1/1	1/1		1/1	1/1		1/1	1/1		1/1	1/1		1/1	1/1
Hanseniaspora opuntiae (1)			X	X	1/1	0/1		1/1	0/1		1/1	1/1		1/1	0/1		1/1	0/1		1/1	1/1		1/1	1/1		1/1	1/1
Hormographiella aspergillata (1)				X	0/1	0/1		0/1	0/1		1/1	1/1		0/1	0/1		0/1	0/1		1/1	1/1		0/1	0/1		1/1	1/1
Hormographiella verticillata (1)				X	0/1	0/1		0/1	0/1		1/1	0/1		0/1	0/1		0/1	0/1		1/1	0/1		0/1	0/1		1/1	1/1
Kodamaea ohmeri (1)	X	X	X	X	1/1	1/1		1/1	1/1		1/1	1/1		1/1	1/1		1/1	1/1		1/1	1/1		1/1	1/1		1/1	1/1
Lichtheimia corymbifera (3)	X	X	X	X	3/3	3/3		3/3	3/3		3/3	3/3		2+BS/3	2+BS/3		2+BS/3	2+BS/3		2+BS/3	2+BS/3		2/3	0/3		3/3	3/3
Lichtheimia ramosa (3)			X	X	1/3	0/3		0/3	0/3		3/3	3/3		0/3	0/3		0/3	0/3		0/3	0/3		0/3	0/3		3/3	3/3
Lodderomyces elongisporus (1)	X	X	X	X	1/1	1/1		1/1	1/1		1/1	1/1		1/1	1/1		1/1	1/1		0/1	0/1		1/1	1/1		1/1	1/1
Lomentospora prolificans (1)	X	X	X	X	1/1	1/1		1/1	1/1		1/1	1/1		1/1	1/1		1/1	1/1		1/1	1/1		1/1	1/1		1/1	1/1
Microascus murinus (1)				X	0/1	0/1		0/1	0/1		0/1	0/1		0/1	0/1		0/1	0/1		0/1	0/1		0/1	0/1		0/1	0/1
Mucor circinelloides (4)	X	X	X	X	4/4	3/4		4/4	3/4		4/4	3/4		2+BS/4	1+BS/4		3+BS/4	2+BS/4		3+BS/4	2+BS/4		3/4	2/4		4/4	3/4
Mucor velutinosus (2)	X	X		X	2/2	2/2		2/2	2/2		2/2	2/2		2/2	2/2		1/2	1/2		2/2	2/2		0/2	0/2		2/2	2/2
Nannizziopsis obscura (3)				X	0/3	0/3		0/3	0/3		3/3	3/3		0/3	0/3		0/3	0/3		2/3	2/3		0/3	0/3		2/3	2/3
Paecilomyces lilacinus (1)	X	X	X	X	1/1	1/1		1/1	1/1		1/1	1/1		BS/1	BS/1		BS/1	BS/1		BS/1	BS/1		1/1	1/1		1/1	1/1
Paecilomyces maximus (1)		X		X	0/1	0/1		1/1	1/1		1/1	0/1		0/1	0/1		1/1	1/1		1/1	1/1		0/1	0/1		1/1	0/1
Paecilomyces variotii (2)	X	X	X	X	2/2	2/2		2/2	2/2		2/2	2/2		2/2	2/2		2/2	2/2		2/2	2/2		2/2	1/2		2/2	2/2
Penicillium citrinum (1)	X	X	X	X	1/1	1/1		1/1	1/1		1/1	1/1		1/1	1/1		1/1	1/1		1/1	1/1		1/1	0/1		1/1	1/1
Penicillium digitatum (1)		X	X	X	0/1	0/1		1/1	1/1		1/1	1/1		0/1	0/1		1/1	1/1		1/1	1/1		1/1	1/1		1/1	1/1
Penicillium glabrum (1)	X	X	X	X	1/1	1/1		1/1	1/1		1/1	1/1		1/1	1/1		1/1	1/1		1/1	0/1		0/1	0/1		1/1	0/1
Penicillium griseofulvum (1)				X	0/1	0/1		0/1	0/1		1/1	1/1		0/1	0/1		0/1	0/1		1/1	1/1		0/1	0/1		1/1	1/1
Penicillium marneffei (1)				X	0/1	0/1		0/1	0/1		1/1	1/1		0/1	0/1		0/1	0/1		1/1	1/1		0/1	0/1		1/1	1/1
Penicillium rubens (1)				X	0/1	0/1		1/1	0/1		1/1	1/1		0/1	0/1		1/1	0/1		1/1	1/1		0/1	0/1		1/1	1/1
Phaeoacremonium parasiticum (1)				X	0/1	0/1		0/1	0/1		1/1	1/1		0/1	0/1		0/1	0/1		1/1	1/1		0/1	0/1		1/1	1/1
Phaeoacremonium venezuelense (1)				X	0/1	0/1		0/1	0/1		1/1	1/1		0/1	0/1		0/1	0/1		0/1	0/1		0/1	0/1		1/1	1/1
Pleurostomophora ochracea (1)					0/1	0/1		0/1	0/1		0/1	0/1		BS/1	BS/1		BS/1	BS/1		BS/1	BS/1		0/1	0/1		0/1	0/1
Rhizomucor pusillus (2)			X	X	0/2	0/2		0/2	0/2		2/2	2/2		0/1	0/1		0/1	0/1		2/2	2/2		1/2	1/2		2/2	2/2
Rhizopus arrhizus (4)	X	X	X	X	2/4	2/4		3/4	3/4		1/4	1/4		3/4	3/4		3/4	2/4		1/4	1/4		2/4	0/4		3/4	3/4
Rhizopus microsporus (1)	X	X	X	X	1/1	1/1		1/1	1/1		1/1	1/1		1/1	1/1		1/1	1/1		0/1	0/1		0/1	0/1		0/1	0/1
Scedosporium apiospermum (3)	X	X		X	2+BS/3	2+BS/3		2+BS/3	2+BS/3		2+BS/3	2+BS/3		2+BS/3	2+BS/3		2+BS/3	2+BS/3		2+BS/3	2+BS/3		2/3	0/3		2/3	2/3
Scedosporium boydii (3)	X	X		X	3/3	2/3		3/3	2/3		3/3	2/3		3/3	2/3		3/3	2/3		2/3	2/3		1/3	0/3		2/3	2/3
Scedosporium minutisporum (1)		X		X	0/1	0/1		1/1	1/1		1/1	1/1		0/1	0/1		0/1	0/1		1/1	1/1		1/1	0/1		1/1	1/1
Scopulariopsis brevicaulis (4)		X	X	X	0/4	0/4		4/4	4/4		4/4	4/4		0/4	0/4		4/4	4/4		4/4	4/4		4/4	0/4		3/4	3/4
Scopulariopsis koningii (1)					0/1	0/1		0/1	0/1		1/1	0/1		0/1	0/1		0/1	0/1		1/1	0/1		0/1	0/1		1/1	0/1
Sporothrix globosa (1)				X	1/1	0/1		1/1	0/1		1/1	1/1		1/1	0/1		1/1	0/1		1/1	1/1		1/1	0/1		1/1	1/1
Syncephalastrum monosporum (1)			X	X	0/1	0/1		0/1	0/1		1/1	1/1		0/1	0/1		0/1	0/1		1/1	1/1		0/1	0/1		1/1	1/1
Syncephalastrum racemosum (3)			X	X	0/3	0/3		0/3	0/3		2/3	1/3		0/3	0/3		0/3	0/3		2/3	1/3		0/3	0/3		2/3	1/3
Talaromyces diversus (1)			X	X	0/1	0/1		0/1	0/1		1/1	1/1		0/1	0/1		0/1	0/1		1/1	1/1		1/1	0/1		1/1	1/1
Talaromyces macrosporus (1)					0/1	0/1		0/1	0/1		1/1	0/1		0/1	0/1		0/1	0/1		1/1	0/1		1/1	0/1		1/1	0/1
Talaromyces stollii (1)				X	0/1	0/1		0/1	0/1		1/1	1/1		0/1	0/1		0/1	0/1		1/1	0/1		0/1	0/1		1/1	1/1
Trichoderma citrinoviride (1)				X	1/1	0/1		1/1	0/1		1/1	1/1		0/1	0/1		0/1	0/1		1/1	1/1		1/1	0/1		1/1	1/1
Trichoderma longibrachiatum (2)	X	X	X	X	1/2	1/2		2/2	1/2		2/2	1/2		0+BS/2	0+BS/2		0+BS/2	0+BS/2		0+BS/2	0+BS/2		1/2	0/2		2/2	1/2
Trichosporon asahii (2)	X	X	X	X	2/2	2/2		2/2	2/2		2/2	2/2		2/2	2/2		2/2	2/2		2/2	2/2		2/2	2/2		2/2	2/2
Trichosporon coremiiforme (1)			X	X	0/1	0/1		0/1	0/1		1/1	1/1		0/1	0/1		0/1	0/1		1/1	1/1		1/1	1/1		1/1	1/1
Trichosporon inkin (1)	X	X	X	X	0/1	0/1		0/1	0/1		1/1	1/1		0/1	0/1		0/1	0/1		1/1	1/1		0/1	0/1		1/1	1/1
					BS = only "Bad spectrum" results could be obtained for the two duplicates
